# Supplementary material for: Jensen’s Inequality and the Impact of Short-Term Environmental Variability on Long-Term Population Growth Rates
Source: PLoS One. 2015 Sep 9;10(9):e0136072. doi: 10.1371/journal.pone.0136072 (PMC4564168; doi:10.1371/journal.pone.0136072)
Supplement: S1 File — See annotated analysis R-script (S3) for use of temperature variables in final model. (CSV) [file pone.0136072.s001.csv]

N	Nnx	lambda	R	Year	summerSumDailyTemp	summerSumDailyTemp.2	winterSumDailyTemp	winterSumDailyTemp.2	Days	sumDailyTemp	sumDailyTemp.2	meanDailyTemp	meanDailyTemp.2	deltaSummerMeanDailyTemp	deltaWinterMeanDailyTemp	Site	tempSD	NKtempSD
11	14	1.272727273	0.241162057	1985	2983.939832	53902.62665	2666.160059	48484.41476	334	5650.09989	102387.0414	16.91646674	306.5480282	-0.193006672	0.230505008	DB	4.456656147	12.21480867
14	7	0.5	-0.693147181	1986	2878.690381	50473.51737	2701.620325	49689.81691	334	5580.310706	100163.3343	16.70751708	299.8902224	-0.57513361	0.234836199	DB	4.609039763	11.35537055
7	9	1.285714286	0.251314429	1987	2876.610364	51094.299	2850.370203	55477.13045	334	5726.980566	106571.4295	17.1466484	319.0761361	-0.011366214	0.985098529	DB	4.274399876	11.22603893
9	17	1.888888889	0.635988767	1988	3005.789929	55854.86908	2780.789905	51903.49632	335	5786.579834	107758.3654	17.27337264	321.6667624	0.705899265	-0.581953432	DB	4.305614025	11.70199986
17	42	2.470588235	0.904456274	1989	3007.100354	53768.26994	2727.610345	50596.80655	334	5734.710699	104365.0765	17.16979251	312.4702889	0.007160791	-0.231025754	DB	4.44425213	10.42350749
42	41	0.976190476	-0.024097552	1990	2958.500073	53608.52087	2801.959833	53565.72583	334	5760.459906	107174.2467	17.24688595	320.8809782	-0.265575305	0.492380711	DB	4.191954762	10.83030896
41	37	0.902439024	-0.102654154	1991	3027.390149	55392.40613	2821.42016	53924.05045	334	5848.810309	109316.4566	17.51140811	327.2947802	0.376448501	0.128876339	DB	4.131420848	11.24704668
37	52	1.405405405	0.340325806	1992	2938.100232	52172.73755	2744.990009	50584.8103	335	5683.09024	102757.5479	16.96444848	306.7389488	-0.487923044	-0.625756928	DB	4.360814936	10.3338234
52	54	1.038461538	0.037740328	1993	2904.290082	51327.70164	2742.719781	51767.3375	334	5647.009863	103095.0391	16.90721516	308.6677818	-0.184754919	0.104562369	DB	4.622399163	10.67645174
54	72	1.333333333	0.287682072	1994	3267.129773	63826.26698	2827.069971	54161.21484	334	6094.199744	117987.4818	18.24610702	353.2559336	1.982730553	0.558610525	DB	3.929628156	11.59711824
72	58	0.805555556	-0.216223108	1995	2919.050061	52696.59607	2691.470117	49079.49242	334	5610.520178	101776.0885	16.79796461	304.7188278	-1.902074928	-0.898012275	DB	4.5386721	10.70985268
58	101	1.74137931	0.554677506	1996	2978.220044	55183.75791	2784.829944	52778.15561	335	5763.049988	107961.9135	17.20313429	322.2743687	0.32333324	0.496944219	DB	4.450898331	11.29104702
101	113	1.118811881	0.112267302	1997	3158.360516	60887.95885	2892.830591	56726.63352	334	6051.191107	117614.5924	18.11733864	352.1394981	0.984374166	0.836568852	DB	4.064560472	11.3717226
113	110	0.973451327	-0.026907453	1998	3198.790692	59371.52084	2863.520288	55908.89896	334	6062.31098	115280.4198	18.15063168	345.1509575	0.220929922	-0.194107965	DB	4.061842693	10.78597762
110	162	1.472727273	0.387115969	1999	3160.490796	60661.50089	2894.240533	56930.54981	334	6054.731329	117592.0507	18.12793811	352.0720081	-0.20928905	0.203445334	DB	4.200566159	11.3647232
162	129	0.796296296	-0.227783931	2000	3168.180463	61545.99077	2799.330341	53026.19432	335	5967.510803	114572.1851	17.81346508	342.0065226	0.042020037	-0.750508873	DB	4.256598217	12.12365975
129	179	1.387596899	0.327573401	2001	3200.360211	61344.60044	2867.340631	55695.71933	334	6067.700842	117040.3198	18.16676899	350.4201191	0.17584562	0.572363825	DB	4.072826092	12.34833608
179	222	1.240223464	0.215291576	2002	3145.160748	58284.58515	2838.740594	54937.79818	334	5983.901343	113222.3833	17.91587228	338.9891716	-0.301636409	-0.189404216	DB	4.020002467	11.05135028
222	310	1.396396396	0.333894915	2003	3113.280743	56951.61515	2859.690729	55405.95159	334	5972.971472	112357.5667	17.88314812	336.3999004	-0.174207677	0.138742611	DB	4.305510851	10.99017627
310	285	0.919354839	-0.084083117	2004	3134.200635	58556.17475	2736.540515	51296.29317	335	5870.74115	109852.4679	17.52460045	327.9178147	0.114316346	-0.934793176	DB	4.467429559	11.23780528
285	232	0.814035088	-0.205751808	2005	3035.280408	55710.9591	2731.270288	51443.24152	334	5766.550696	107154.2006	17.26512184	320.82096	-0.540547689	0.084326682	DB	4.81199878	12.13923526
232	352	1.517241379	0.416893804	2006	3036.120435	56434.73504	2888.560297	56667.86673	334	5924.680731	113102.6018	17.73856506	338.6305442	0.004590311	1.041655686	DB	4.145712257	11.23205961
352	172	0.488636364	-0.716136698	2007	3103.680463	58840.79849	2883.440485	56049.1661	334	5987.120947	114889.9646	17.92551182	343.9819299	0.369180481	-0.03390604	DB	4.159574934	10.62234083
172	290	1.686046512	0.522386446	2008	3104.300732	57461.74789	2669.450549	48987.10062	335	5773.751282	106448.8485	17.23507845	317.7577568	0.003389452	-1.533457682	DB	4.836604164	11.39349766
290	479	1.651724138	0.501819674	2009	3066.010663	55857.46197	2822.130365	54072.64087	334	5888.141028	109930.1028	17.62916475	329.1320444	-0.209235353	1.1274304	DB	4.478234127	11.41834872
479	354	0.739039666	-0.302403684	2010	3027.20036	58943.57908	2819.380518	54526.28859	334	5846.580878	113469.8677	17.50473317	339.7301427	-0.212078157	-0.01821091	DB	4.442474041	12.38277442
354	343	0.968926554	-0.031566466	2011	2949.060651	53588.53484	2612.28045	47005.20992	334	5561.341101	100593.7448	16.65072186	301.1788765	-0.426992948	-1.371523623	DB	5.034983203	11.89441505
343	188	0.548104956	-0.601288484	2012	3092.690594	57981.58621	2771.180652	52234.57774	335	5863.871246	110216.1639	17.50409327	329.0034744	0.784863081	0.931581124	DB	4.623140521	12.52068036
