# Supplementary material for: Jensen’s Inequality and the Impact of Short-Term Environmental Variability on Long-Term Population Growth Rates
Source: PLoS One. 2015 Sep 9;10(9):e0136072. doi: 10.1371/journal.pone.0136072 (PMC4564168; doi:10.1371/journal.pone.0136072)
Supplement: S2 File — See annotated analysis R-script (S3) for use of temperature variables in final model. (CSV) [file pone.0136072.s002.csv]

Year	DailyTemp	DailyTemp.2	AnnualMean	AnnualMean.2	Seasonal	Seasonal.2	DailyVar	DailyVar.2	NoVar	NoVar.2	HKDailyTemp	HKDailyTemp.2	HKAnnualMean	HKAnnualMean.2	HKSeasonal	HKSeasonal.2	HKDailyVar	HKDailyVar.2	HKNoVar	HKNoVar.2	NKDailyTemp	NKDailyTemp.2	NKAnnualMean	NKAnnualMean.2	NKSeasonal	NKSeasonal.2	NKDailyVar	NKDailyVar.2	NKNoVar	NKNoVar.2
1985	5658.629828	102631.9736	5658.629828	96032.43651	5835.870313	107332.5687	5658.515607	99413.32393	5835.756092	102222.1436	2674.689996	48729.34694	2674.689996	47377.2621	2784.514024	51848.04973	2674.575622	48274.79032	2784.399649	51343.58548	2983.939832	53902.62665	2983.939832	48655.17442	3051.356442	55484.52459	2983.939832	49558.77867	3051.356442	50878.55813
1986	5536.840735	98782.78316	5536.840735	92076.5132	5835.870313	107332.5687	5536.726514	95726.66527	5835.756092	102222.1436	2658.150354	48309.26579	2658.150354	46793.13447	2784.514024	51848.04973	2658.035979	47760.68289	2784.399649	51343.58548	2878.690381	50473.51737	2878.690381	45283.37874	3051.356442	55484.52459	2878.690381	46199.91318	3051.356442	50878.55813
1987	5725.720465	106539.9679	5725.720465	98975.76653	5835.870313	107332.5687	5725.606244	102547.76	5835.756092	102222.1436	2849.110101	55445.66887	2849.110101	53757.80377	2784.514024	51848.04973	2848.995727	55030.95302	2784.399649	51343.58548	2876.610364	51094.299	2876.610364	45217.96276	3051.356442	55484.52459	2876.610364	46159.89957	3051.356442	50878.55813
1988	5785.879883	107595.7734	5785.879883	100218.3721	5853.85316	107655.9515	5786.222547	102692.2284	5854.195824	102562.1674	2780.089954	51740.90432	2780.089954	50848.0273	2802.496873	52171.4326	2780.432462	51724.04104	2802.839382	51683.60922	3005.789929	55854.86908	3005.789929	49370.3448	3051.356442	55484.52459	3005.789929	50187.68109	3051.356442	50878.55813
1989	5731.430701	104393.4028	5731.430701	98565.55972	5835.870313	107332.5687	5731.31648	102497.9197	5835.756092	102222.1436	2724.330347	50625.13282	2724.330347	49152.15787	2784.514024	51848.04973	2724.215972	50099.32894	2784.399649	51343.58548	3007.100354	53768.26994	3007.100354	49413.40185	3051.356442	55484.52459	3007.100354	50554.34965	3051.356442	50878.55813
1990	5780.780005	107857.4186	5780.780005	100579.1785	5835.870313	107332.5687	5780.665784	104346.927	5835.756092	102222.1436	2822.279932	54248.89776	2822.279932	52750.0928	2784.514024	51848.04973	2822.165557	53685.87616	2784.399649	51343.58548	2958.500073	53608.52087	2958.500073	47829.0857	3051.356442	55484.52459	2958.500073	48734.2468	3051.356442	50878.55813
1991	5858.210242	109613.7668	5858.210242	103152.2823	5835.870313	107332.5687	5858.096021	106177.5141	5835.756092	102222.1436	2830.820093	54221.36071	2830.820093	53069.8172	2784.514024	51848.04973	2830.705718	53924.51059	2784.399649	51343.58548	3027.390149	55392.40613	3027.390149	50082.4651	3051.356442	55484.52459	3027.390149	50913.42564	3051.356442	50878.55813
1992	5643.350281	101409.5474	5643.350281	95318.98742	5853.85316	107655.9515	5643.692945	98651.70977	5854.195824	102562.1674	2705.250049	49236.80986	2705.250049	48147.22254	2802.496873	52171.4326	2705.592558	48941.73972	2802.839382	51683.60922	2938.100232	52172.73755	2938.100232	47171.76488	3051.356442	55484.52459	2938.100232	48221.31843	3051.356442	50878.55813
1993	5639.719885	102805.8075	5639.719885	95645.83936	5835.870313	107332.5687	5639.605664	99773.26556	5835.756092	102222.1436	2735.429803	51478.10582	2735.429803	49553.48483	2784.514024	51848.04973	2735.315429	50685.45246	2784.399649	51343.58548	2904.290082	51327.70164	2904.290082	46092.35453	3051.356442	55484.52459	2904.290082	46893.17637	3051.356442	50878.55813
1994	6140.269659	119565.5508	6140.269659	112997.0464	5835.870313	107332.5687	6140.155438	116275.6982	5835.756092	102222.1436	2873.139886	55739.28378	2873.139886	54668.42919	2784.514024	51848.04973	2873.025512	55603.78784	2784.399649	51343.58548	3267.129773	63826.26698	3267.129773	58328.61723	3051.356442	55484.52459	3267.129773	59420.4111	3051.356442	50878.55813
1995	5585.490118	100970.5901	5585.490118	93647.48721	5835.870313	107332.5687	5585.375897	96921.62374	5835.756092	102222.1436	2666.440057	48273.99401	2666.440057	47085.44755	2784.514024	51848.04973	2666.325683	47740.65024	2784.399649	51343.58548	2919.050061	52696.59607	2919.050061	46562.03967	3051.356442	55484.52459	2919.050061	47330.05406	3051.356442	50878.55813
1996	5785.920013	108703.2781	5785.920013	100331.8436	5853.85316	107655.9515	5786.262678	104400.3858	5854.195824	102562.1674	2807.699969	53519.52021	2807.699969	51863.02052	2802.496873	52171.4326	2808.042478	52834.51396	2802.839382	51683.60922	2978.220044	55183.75791	2978.220044	48468.82312	3051.356442	55484.52459	2978.220044	49454.25602	3051.356442	50878.55813
1997	5992.731055	115522.7166	5992.731055	107712.5367	5835.870313	107332.5687	5992.616834	111756.8094	5835.756092	102222.1436	2834.370538	54634.75777	2834.370538	53203.02218	2784.514024	51848.04973	2834.256164	54148.26558	2784.399649	51343.58548	3158.360516	60887.95885	3158.360516	54509.51449	3051.356442	55484.52459	3158.360516	55755.3881	3051.356442	50878.55813
1998	6130.62113	117713.1352	6130.62113	112838.6995	5835.870313	107332.5687	6130.506909	116767.3598	5835.756092	102222.1436	2931.830438	58341.61435	2931.830438	56924.70012	2784.514024	51848.04973	2931.716063	57818.53916	2784.399649	51343.58548	3198.790692	59371.52084	3198.790692	55913.99941	3051.356442	55484.52459	3198.790692	57088.80134	3051.356442	50878.55813
1999	5994.231207	115490.4324	5994.231207	107762.4404	5835.870313	107332.5687	5994.116986	111150.4203	5835.756092	102222.1436	2833.740411	54828.93155	2833.740411	53179.369	2784.514024	51848.04973	2833.626037	54414.03387	2784.399649	51343.58548	3160.490796	60661.50089	3160.490796	54583.07143	3051.356442	55484.52459	3160.490796	55585.53671	3051.356442	50878.55813
2000	5991.300873	115454.3449	5991.300873	107283.2712	5853.85316	107655.9515	5991.643537	111097.5238	5854.195824	102562.1674	2823.12041	53908.3541	2823.12041	52434.26875	2802.496873	52171.4326	2823.462919	53456.46055	2802.839382	51683.60922	3168.180463	61545.99077	3168.180463	54849.00243	3051.356442	55484.52459	3168.180463	55656.06643	3051.356442	50878.55813
2001	6058.920874	116726.2149	6058.920874	110083.9093	5835.870313	107332.5687	6058.806653	113164.6316	5835.756092	102222.1436	2858.560663	55381.61449	2858.560663	54115.02691	2784.514024	51848.04973	2858.446288	54993.3156	2784.399649	51343.58548	3200.360211	61344.60044	3200.360211	55968.88241	3051.356442	55484.52459	3200.360211	56750.16617	3051.356442	50878.55813
2002	6034.391272	114906.4185	6034.391272	109337.3126	5835.870313	107332.5687	6034.277051	112952.5726	5835.756092	102222.1436	2889.230524	56621.83335	2889.230524	55282.47032	2784.514024	51848.04973	2889.116149	56114.08769	2784.399649	51343.58548	3145.160748	58284.58515	3145.160748	54054.84225	3051.356442	55484.52459	3145.160748	55000.83898	3051.356442	50878.55813
2003	5930.081488	110936.3983	5930.081488	105510.0468	5835.870313	107332.5687	5929.967267	108754.3427	5835.756092	102222.1436	2816.800745	53984.78314	2816.800745	52545.47308	2784.514024	51848.04973	2816.68637	53402.96378	2784.399649	51343.58548	3113.280743	56951.61515	3113.280743	52964.5737	3051.356442	55484.52459	3113.280744	53740.74332	3051.356442	50878.55813
2004	5927.211182	111623.6581	5927.211182	105000.5255	5853.85316	107655.9515	5927.553846	109128.7608	5854.195824	102562.1674	2793.010547	53067.48337	2793.010547	51321.7626	2802.496873	52171.4326	2793.353056	52387.28797	2802.839382	51683.60922	3134.200635	58556.17475	3134.200635	53678.76295	3051.356442	55484.52459	3134.200635	54508.92973	3051.356442	50878.55813
2005	5730.96073	105961.1098	5730.96073	98467.65495	5835.870313	107332.5687	5730.846509	102573.3217	5835.756092	102222.1436	2695.680322	50250.1507	2695.680322	48123.79073	2784.514024	51848.04973	2695.565947	49479.46763	2784.399649	51343.58548	3035.280408	55710.9591	3035.280408	50343.86423	3051.356442	55484.52459	3035.280408	51243.49718	3051.356442	50878.55813
2006	5929.070746	113374.9502	5929.070746	105796.6445	5835.870313	107332.5687	5928.956525	109431.1624	5835.756092	102222.1436	2892.950311	56940.21512	2892.950311	55424.91062	2784.514024	51848.04973	2892.835937	56338.63109	2784.399649	51343.58548	3036.120435	56434.73504	3036.120435	50371.73384	3051.356442	55484.52459	3036.120435	51335.45509	3051.356442	50878.55813
2007	5970.670844	114241.1645	5970.670844	107073.0897	5835.870313	107332.5687	5970.556622	109639.2141	5835.756092	102222.1436	2866.990381	55400.36605	2866.990381	54434.66122	2784.514024	51848.04973	2866.876006	55086.68692	2784.399649	51343.58548	3103.680463	58840.79849	3103.680463	52638.42849	3051.356442	55484.52459	3103.680463	53208.17874	3051.356442	50878.55813
2008	5819.801331	108002.0712	5819.801331	101172.2563	5853.85316	107655.9515	5820.143995	106497.0946	5854.195824	102562.1674	2715.500598	50540.3233	2715.500598	48512.78617	2802.496873	52171.4326	2715.843107	49580.37364	2802.839382	51683.60922	3104.300732	57461.74789	3104.300732	52659.47015	3051.356442	55484.52459	3104.300733	53985.94095	3051.356442	50878.55813
2009	5864.790991	109220.7363	5864.790991	103243.7297	5835.870313	107332.5687	5864.67677	106524.2107	5835.756092	102222.1436	2798.780328	53363.27435	2798.780328	51875.3068	2784.514024	51848.04973	2798.665954	53102.05754	2784.399649	51343.58548	3066.010663	55857.46197	3066.010663	51368.42287	3051.356442	55484.52459	3066.010663	52473.71573	3051.356442	50878.55813
2010	5875.780829	114349.7844	5875.780829	103814.005	5835.870313	107332.5687	5875.666608	107689.5496	5835.756092	102222.1436	2848.580469	55406.20533	2848.580469	53737.81912	2784.514024	51848.04973	2848.466094	55231.26445	2784.399649	51343.58548	3027.20036	58943.57908	3027.20036	50076.1859	3051.356442	55484.52459	3027.20036	51489.09523	3051.356442	50878.55813
2011	5550.11109	100282.2938	5550.11109	92328.7579	5835.870313	107332.5687	5549.996869	96354.82858	5835.756092	102222.1436	2601.050439	46693.75892	2601.050439	44804.3933	2784.514024	51848.04973	2600.936065	45825.30625	2784.399649	51343.58548	2949.060651	53588.53484	2949.060651	47524.3646	3051.356442	55484.52459	2949.060651	48308.49029	3051.356442	50878.55813
2012	5857.331238	110034.2264	5857.331238	102550.7719	5853.85316	107655.9515	5857.673902	106514.2122	5854.195824	102562.1674	2764.640643	52052.64022	2764.640643	50284.45978	2802.496873	52171.4326	2764.983152	51291.01466	2802.839382	51683.60922	3092.690594	57981.58621	3092.690594	52266.31209	3051.356442	55484.52459	3092.690595	52999.50306	3051.356442	50878.55813
