# Supplementary material for: Jensen’s Inequality and the Impact of Short-Term Environmental Variability on Long-Term Population Growth Rates
Source: PLoS One. 2015 Sep 9;10(9):e0136072. doi: 10.1371/journal.pone.0136072 (PMC4564168; doi:10.1371/journal.pone.0136072)
Supplement: S3 File — (R) [file pone.0136072.s003.R]

##Construct quadratic relationship between population grwoth and temperature.

rm(list = ls())
#Set working directory
setwd("C:/") #Ensure correct directory
#attach data
BFS <- read.csv("S1_File.csv", header=T)

modelQDCP <- glm(Nnx ~ meanDailyTemp + meanDailyTemp.2 + deltaSummerMeanDailyTemp + deltaWinterMeanDailyTemp
                 + offset(log(N)), data=BFS, family=quasipoisson(link=log))

summary(modelQDCP)


## Calculate the difference in the geometric mean between scenarios with different
## levels of varation. The model with all variation is compared with models where
## annual variation, seasonal variation and daily variation are removed from HK and Korean
## daily temperatures. 95% confidence intervals are estimated using the Delta method.


#Quadratic lambda model with capture probabilities (in exponential form)
modelQLCP <- glm(Nnx ~ sumDailyTemp + sumDailyTemp.2 + deltaSummerMeanDailyTemp + deltaWinterMeanDailyTemp
                 + offset(log(N)), data=BFS, family=quasipoisson(link=log))
summary(modelQLCP)

setwd("C:/") #Ensure correct directory
#attach data
Temps <- read.table("S2_File.csv", header=T, sep=",")
attach(Temps)

# Gamma parameter from model to be used (see equation 12-13 in manuscript)
gamma <- as.numeric(coef(modelQLCP)[3])
gammaVar <- (as.numeric(summary(modelQLCP)$coefficients[,2][3]))^2

###
#### Hong Kong START ###
###
HKST1.2 <- sum(HKDailyTemp.2) #All var
HKST2.2 <- sum(HKAnnualMean.2) #Annual Var
HKST3.2 <- sum(HKSeasonal.2) #Seasonal Var
HKST4.2 <- sum(HKDailyVar.2) #Daily var only
HKST5.2 <- sum(HKNoVar.2) #No variability

# Estimate the difference in lambda (as a ratio) between scenarios with different 
# levels of variation removed (annual, seasonal and daily)
HKGMLDiff <- matrix(0,4)
HKGMLVarDiff <- matrix(0,4)
HKGMLSE <- matrix(0,4)
HKGMLCI <- matrix(0,4)

HKGMLDiff[1] <- exp((gamma*(HKST1.2-HKST5.2))/28) # Effect of all variation
HKGMLDiff[2] <- exp((gamma*(HKST2.2-HKST5.2))/28) # Effect of annual variation
HKGMLDiff[3] <- exp((gamma*(HKST3.2-HKST5.2))/28) # Effect of seasonal variation
HKGMLDiff[4] <- exp((gamma*(HKST4.2-HKST5.2))/28) # Effect of daily variation

HKGMLVarDiff[1] <- gammaVar*(HKGMLDiff[1]*((HKST1.2-HKST5.2)/28))^2 # Variance for effect of all variation
HKGMLVarDiff[2] <- gammaVar*(HKGMLDiff[2]*((HKST2.2-HKST5.2)/28))^2 # Variance for effect of daily variation
HKGMLVarDiff[3] <- gammaVar*(HKGMLDiff[3]*((HKST3.2-HKST5.2)/28))^2 # Variance for effect of seasonal variation
HKGMLVarDiff[4] <- gammaVar*(HKGMLDiff[4]*((HKST4.2-HKST5.2)/28))^2 # Variance for effect of annual variation

for (i in 1:4) {
  HKGMLSE[i] <- sqrt(HKGMLVarDiff[i])
  HKGMLCI[i] <- HKGMLSE[i]*1.96
}

HKGML <- data.frame(c("All","Annual","Seasonal","Daily"),rep("Hong Kong",4),HKGMLDiff, HKGMLVarDiff,HKGMLSE,HKGMLCI)
colnames(HKGML) <- c("Order","Treatment","Estimate","Var","SE","CI")

### Hong Kong END ###
###
####Korea START####
###
NKST1.2 <- sum(NKDailyTemp.2) #All var
NKST2.2 <- sum(NKAnnualMean.2) #Annual var
NKST3.2 <- sum(NKSeasonal.2) #Seasonal var
NKST4.2 <- sum(NKDailyVar.2) #Daily var
NKST5.2 <- sum(NKNoVar.2) #No var

# Estimate the difference in lambda (as a ratio) between scenarios with different 
# levels of variation removed (annual, seasonal and daily)
NKGMLDiff <- matrix(0,4)
NKGMLVarDiff <- matrix(0,4)
NKGMLSE <- matrix(0,4)
NKGMLCI <- matrix(0,4)

NKGMLDiff[1] <- exp((gamma*(NKST1.2-NKST5.2))/28) # Effect of all variation
NKGMLDiff[2] <- exp((gamma*(NKST2.2-NKST5.2))/28) # Effect of daily variation
NKGMLDiff[3] <- exp((gamma*(NKST3.2-NKST5.2))/28) # Effect of seasonal variation
NKGMLDiff[4] <- exp((gamma*(NKST4.2-NKST5.2))/28) # Effect of annual variation

NKGMLVarDiff[1] <- gammaVar*(NKGMLDiff[1]*((NKST1.2-NKST5.2)/28))^2 # Variance for effect of all variation
NKGMLVarDiff[2] <- gammaVar*(NKGMLDiff[2]*((NKST2.2-NKST5.2)/28))^2 # Variance for effect of daily variation
NKGMLVarDiff[3] <- gammaVar*(NKGMLDiff[3]*((NKST3.2-NKST5.2)/28))^2 # Variance for effect of seasonal variation
NKGMLVarDiff[4] <- gammaVar*(NKGMLDiff[4]*((NKST4.2-NKST5.2)/28))^2 # Variance for effect of annual variation

for (i in 1:4) {
  NKGMLSE[i] <- sqrt(NKGMLVarDiff[i])
  NKGMLCI[i] <- NKGMLSE[i]*1.96
}

NKGML <- data.frame(c("All","Annual","Seasonal","Daily"),rep("Korea",4),NKGMLDiff, NKGMLVarDiff,NKGMLSE,NKGMLCI)
colnames(NKGML) <- c("Order","Treatment","Estimate","Var","SE","CI")

### NK END ###
###
####Combined START####
###
ComST1.2 <- sum(DailyTemp.2) #All var
ComST2.2 <- sum(AnnualMean.2) #Annual var
ComST3.2 <- sum(Seasonal.2) #Seasonal var
ComST4.2 <- sum(DailyVar.2) #Daily var only
ComST5.2 <- sum(NoVar.2) #No var

# Estimate the difference in lambda (as a ratio) between scenarios with different 
# levels of variation removed (annual, seasonal and daily)
ComGMLDiff <- matrix(0,4)
ComGMLVarDiff <- matrix(0,4)
ComGMLSE <- matrix(0,4)
ComGMLCI <- matrix(0,4)

ComGMLDiff[1] <- exp((gamma*(ComST1.2-ComST5.2))/28) # Effect of all variation
ComGMLDiff[2] <- exp((gamma*(ComST2.2-ComST5.2))/28) # Effect of daily variation
ComGMLDiff[3] <- exp((gamma*(ComST3.2-ComST5.2))/28) # Effect of seasonal variation
ComGMLDiff[4] <- exp((gamma*(ComST4.2-ComST5.2))/28) # Effect of annual variation

ComGMLVarDiff[1] <- gammaVar*(ComGMLDiff[1]*((ComST1.2-ComST5.2)/28))^2 # Variance for effect of all variation
ComGMLVarDiff[2] <- gammaVar*(ComGMLDiff[2]*((ComST2.2-ComST5.2)/28))^2 # Variance for effect of daily variation
ComGMLVarDiff[3] <- gammaVar*(ComGMLDiff[3]*((ComST3.2-ComST5.2)/28))^2 # Variance for effect of seasonal variation
ComGMLVarDiff[4] <- gammaVar*(ComGMLDiff[4]*((ComST4.2-ComST5.2)/28))^2 # Variance for effect of annual variation

for (i in 1:4) {
  ComGMLSE[i] <- sqrt(ComGMLVarDiff[i])
  ComGMLCI[i] <- ComGMLSE[i]*1.96
}

ComGML <- data.frame(c("All","Annual","Seasonal","Daily"),rep("Combined",4), ComGMLDiff, ComGMLVarDiff,ComGMLSE,ComGMLCI)
colnames(ComGML) <- c("Order","Treatment","Estimate","Var","SE","CI")


## Create faceted graph
all.treatments <- rbind(HKGML,NKGML,ComGML) # Combine the variables for use in graph

ggplot(all.treatments, aes(x=Order,y=Estimate)) + #Define the data
  facet_wrap(~Treatment) +
#   ggtitle("Black-faced Spoonbill") +
  geom_point(size=2.1) +
  geom_hline(y=1, linetype="dashed") +
  theme_bw()+ # #Black/white background
  theme(panel.grid.major = element_blank(), panel.grid.minor = element_blank()) + #remove gridlines
  theme(axis.title.x = element_text(vjust = 0, size=18), axis.title.y = element_text(vjust = 0.25, size=18,angle=90)) + # Move axis title away from scale titles
  ylab("Proportional reduction in lambda") +
  xlab("Component of variability") +
  ylim(0,1) +
  theme(strip.text.x = element_text(size = 16)) +
  theme(axis.text.x = element_text(size = 16)) +
  theme(axis.text.y = element_text(size = 16)) +
  geom_errorbar(aes(ymin=Estimate-SE, ymax=Estimate+SE), size=.7, width=.075)
        
detach(Temps)
